# Supplementary material for: Associations of plasma phosphorylated tau181 and neurofilament light chain with brain amyloid burden and cognition in objectively defined subtle cognitive decline patients
Source: CNS Neurosci Ther. 2022 Sep 8;28(12):2195–205. doi: 10.1111/cns.13962 (PMC9627371; doi:10.1111/cns.13962)
Supplement: Supplementary file 1 — Appendix S1 [file CNS-28-2195-s001.zip]

Archive with 2 entries (2 files):
- CNS_13962_Supplemental Files.pdf
- CNS_13962_Table S1.pdf
